# Supplementary material for: Tailoring the Structure and Properties of Epitaxial Europium Tellurides on Si(100) through Substrate Temperature Control
Source: Materials (Basel). 2023 Nov 9;16(22):7093. doi: 10.3390/ma16227093 (PMC10672566; doi:10.3390/ma16227093)
Supplement: Supplementary file 1 [file materials-16-07093-s001.zip]

Archive with 1 entries (1 files):
- materials-2667567-supplementary.pdf
